# Supplementary material for: Computational Design of Anticorrosion Properties of Novel, Low-Molecular Weight Schiff Bases
Source: Materials (Basel). 2022 Sep 27;15(19):6725. doi: 10.3390/ma15196725 (PMC9573614; doi:10.3390/ma15196725)
Supplement: Supplementary file 1 [file materials-15-06725-s001.zip]

Archive with 1 entries (1 files):
- materials-1911432-supplementary.pdf
